# Supplementary material for: Receptor tyrosine kinase profiling of ischemic heart identifies ROR1 as a potential therapeutic target
Source: BMC Cardiovasc Disord. 2018 Oct 20;18:196. doi: 10.1186/s12872-018-0933-y (PMC6196006; doi:10.1186/s12872-018-0933-y)
Supplement: Supplementary file 1 — RTKs included in in silico analysis of expression from IST Online data. Statistical analyses of differences in RTK mRNA expression between samples representing healthy human heart and ischemic cardiomyopathy or acute myocardial infarction. (XLSX 15 kb) [file 12872_2018_933_MOESM1_ESM.xlsx]

## Sheet: Sheet1
Additional file 1. RTKs included in in silico analysis of expression from IST Online data.
Ischemic cardiomypathy (ICM) vs. healthy heart								Acute myocardial infarction (AMI) vs. healthy heart
Gene	T-statistic	P-value	FDR corrected P-value	Mean (ICM)	Mean (healthy)	Log2 (fold change)		Gene	T-statistic	P-value	FDR corrected P-value	Mean (AMI)	Mean (healthy)	Log2 (fold change)
EPHA2	5.037	2.44E-06	1.03E-04	8.364	8.945	-0.097		ERBB2	-4.115	1.04E-03	0.037	7.963	8.916	-0.163
LTK	4.884	3.90E-06	1.03E-04	6.874	7.419	-0.110		EGFR	-3.575	2.37E-03	0.037	7.312	8.074	-0.143
ROR1	-4.755	6.06E-06	1.07E-04	9.004	8.526	0.079		ERBB3	-3.547	3.00E-03	0.037	7.652	8.204	-0.100
PDGFRB	4.248	4.72E-05	6.25E-04	9.893	10.365	-0.067		EPHA2	-3.408	2.81E-03	0.037	8.281	8.945	-0.111
ERBB3	3.966	1.24E-04	1.31E-03	7.893	8.204	-0.056		DDR1	-2.921	9.33E-03	0.092	9.823	10.308	-0.070
FGFR2	3.739	3.07E-04	2.33E-03	5.604	5.965	-0.090		FGFR3	-2.703	0.016	0.098	6.795	7.450	-0.133
KIT	-3.753	2.72E-04	2.33E-03	7.875	7.343	0.101		FGFR2	-2.698	0.011	0.092	5.631	5.965	-0.083
AXL	3.614	4.51E-04	2.99E-03	9.168	9.467	-0.046		AXL	-2.531	0.020	0.098	9.165	9.467	-0.047
ALK	3.371	1.04E-03	6.14E-03	6.562	6.933	-0.079		INSRR	-2.526	0.018	0.098	5.741	6.171	-0.104
TIE1	-3.333	1.20E-03	6.36E-03	8.222	7.786	0.079		ERBB4	-2.471	0.025	0.098	7.859	8.302	-0.079
ROR2	3.282	1.36E-03	6.54E-03	6.425	6.899	-0.103		MET	-2.432	0.026	0.098	7.838	8.197	-0.065
EPHA8	2.883	5.35E-03	0.023	7.183	7.564	-0.075		RYK	-2.279	0.029	0.098	9.052	9.356	-0.048
EPHB2	2.828	5.60E-03	0.023	6.785	7.070	-0.059		NTRK1	-2.008	0.060	0.173	4.976	5.388	-0.115
EPHB4	2.630	0.010	0.037	8.538	8.796	-0.043		VEGFR2	-1.911	0.077	0.201	8.764	9.342	-0.092
PTK7	2.418	0.017	0.061	6.336	6.711	-0.083		PDGFRB	-1.749	0.105	0.261	9.756	10.365	-0.087
INSRR	2.285	0.025	0.083	5.883	6.171	-0.069		TEK	-1.580	0.141	0.335	9.086	9.550	-0.072
FGFR3	2.167	0.032	0.101	7.168	7.450	-0.056		EPHA4	-1.526	0.150	0.340	7.791	8.452	-0.117
DDR1	1.960	0.053	0.156	10.130	10.308	-0.025		EPHB4	-1.474	0.158	0.340	8.552	8.796	-0.041
ERBB2	1.914	0.058	0.163	8.725	8.916	-0.031		FGFR1	-1.458	0.163	0.340	9.701	9.928	-0.033
MST1R	1.755	0.082	0.217	7.796	8.055	-0.047		ROS1	-1.353	0.183	0.364	6.608	6.850	-0.052
TYRO3	1.700	0.092	0.232	7.445	7.638	-0.037		IGF1R	-1.296	0.211	0.372	8.947	9.211	-0.042
CSF1R	-1.627	0.107	0.240	9.690	9.363	0.050		LTK	-1.281	0.216	0.372	7.178	7.419	-0.048
EPHA6	1.660	0.102	0.240	5.959	6.248	-0.068		MUSK	-1.188	0.244	0.406	6.272	6.445	-0.039
MERTK	-1.618	0.108	0.240	8.303	8.168	0.024		PTK7	-1.166	0.256	0.406	6.461	6.711	-0.055
IGF1R	-1.551	0.124	0.262	9.396	9.211	0.029		INSR	-0.922	0.372	0.522	9.107	9.308	-0.032
NTRK2	-1.525	0.131	0.266	7.920	7.733	0.034		NTRK3	-0.897	0.376	0.522	7.639	7.736	-0.018
EPHA7	-1.418	0.159	0.301	6.866	6.648	0.047		DDR2	-0.579	0.569	0.730	8.600	8.829	-0.038
VEGFR2	1.419	0.159	0.301	9.160	9.342	-0.028		MST1R	-0.418	0.680	0.825	7.974	8.055	-0.015
VEGFR1	-1.378	0.171	0.313	9.428	9.202	0.035		NTRK2	-0.385	0.703	0.825	7.674	7.733	-0.011
FGFR1	1.355	0.178	0.315	9.818	9.928	-0.016		EPHB2	-0.343	0.737	0.825	6.988	7.070	-0.017
EPHB6	1.330	0.187	0.320	7.466	7.662	-0.037		ROR1	-0.340	0.739	0.825	8.411	8.526	-0.020
NTRK3	1.309	0.193	0.320	7.616	7.736	-0.023		FGFR4	-0.332	0.743	0.825	5.648	5.707	-0.015
EPHA10	-1.235	0.223	0.358	7.533	7.399	0.026		RET	-0.228	0.822	0.894	7.301	7.336	-0.007
EPHA3	-1.197	0.234	0.365	7.372	7.148	0.044		KIT	-0.197	0.847	0.901	7.292	7.343	-0.010
FLT3	1.107	0.270	0.398	6.857	7.025	-0.035		FLT3	-0.122	0.903	0.922	7.003	7.025	-0.004
ERBB4	1.081	0.282	0.404	8.197	8.302	-0.018		EPHA7	-0.003	0.998	0.998	6.647	6.648	0.000
INSR	1.021	0.309	0.431	9.207	9.308	-0.016		ROR2	0.125	0.902	0.922	6.927	6.899	0.006
DDR2	0.879	0.382	0.510	8.612	8.829	-0.036		EPHA5	0.372	0.713	0.825	6.382	6.316	0.015
MUSK	-0.873	0.385	0.510	6.545	6.445	0.022		PDGFRA	0.630	0.540	0.711	10.723	10.480	0.033
ROS1	-0.626	0.533	0.689	6.947	6.850	0.020		TIE1	0.832	0.422	0.570	8.260	7.786	0.085
EGFR	0.601	0.549	0.693	7.994	8.074	-0.014		VEGFR1	1.079	0.296	0.435	9.529	9.202	0.050
PDGFRA	0.563	0.575	0.708	10.398	10.480	-0.011		ALK	1.098	0.281	0.426	7.084	6.933	0.031
EPHA1	-0.461	0.646	0.778	6.091	6.042	0.012		CSF1R	1.169	0.260	0.406	9.800	9.363	0.066
FGFR4	-0.434	0.665	0.784	5.767	5.707	0.015		TYRO3	1.265	0.215	0.372	7.806	7.638	0.031
NTRK1	-0.304	0.762	0.843	5.427	5.388	0.010		EPHB1	1.378	0.189	0.364	6.522	6.206	0.072
RET	-0.301	0.764	0.843	7.366	7.336	0.006		EPHA1	2.131	0.041	0.130	6.325	6.042	0.066
TEK	-0.339	0.736	0.843	9.574	9.550	0.004		EPHA3	2.296	0.027	0.098	7.578	7.148	0.084
MET	0.243	0.808	0.874	8.176	8.197	-0.004		MERTK	2.440	0.029	0.098	8.683	8.168	0.088
EPHB1	0.201	0.841	0.892	6.185	6.206	-0.005		EPHB6	2.471	0.018	0.098	8.081	7.662	0.077
EPHA4	0.122	0.903	0.938	8.429	8.452	-0.004
EPHA5	0.072	0.943	0.961	6.307	6.316	-0.002
RYK	0.015	0.988	0.988	9.355	9.356	0.000
