# Supplementary material for: Receptor tyrosine kinase profiling of ischemic heart identifies ROR1 as a potential therapeutic target
Source: BMC Cardiovasc Disord. 2018 Oct 20;18:196. doi: 10.1186/s12872-018-0933-y (PMC6196006; doi:10.1186/s12872-018-0933-y)
Supplement: Supplementary file 7 — RTK similarity and identity between pig and human. (XLSX 12 kb) [file 12872_2018_933_MOESM7_ESM.xlsx]

## Sheet: Sheet1
Additional file 7. RTK similarity and identity between pig and human (%). NA = sequence not available for pig.
RTK	Global identity	Global similarity	Gaps	Local identity	Local similarity	Gaps	Uniprot accession number (human / pig)
ALK	NA	NA	NA	NA	NA	NA	NA
AXL	92.30	89.40	0.80	90.10	93.00	0.00	P30530 / B2DD00
CSF1R	79.80	85.10	1.70	79.80	85.10	1.70	P07333 / K9IVS4
DDR1	95.80	97.30	0.70	95.80	97.30	0.70	Q08345 / Q767M4
DDR2	93.80	94.80	4.00	95.20	96.10	2.80	Q16832 / F1S212
EGFR	88.20	93.90	0.50	88.70	94.40	0.10	P00533 / A5A753
EPHA1	89.30	93.30	0.60	89.30	93.30	0.60	P21709 / F1SRW1
EPHA10	NA	NA	NA	NA	NA	NA	NA
EPHA2	95.00	96.90	0.10	95.00	96.90	0.10	P29317 / F1SUT8
EPHA3	97.80	98.70	0.10	97.80	98.70	0.10	P29320 / D3K5K5
EPHA4	98.40	99.50	0.00	98.40	99.50	0.00	P54764 / B5M6R3
EPHA5	77.50	78.10	21.20	98.20	99.00	0.10	P54756 / F1RVG1
EPHA6	NA	NA	NA	NA	NA	NA	NA
EPHA7	94.70	95.30	3.90	97.80	98.50	0.70	Q15375 / F1RY15
EPHA8	97.70	98.40	0.00	97.70	98.40	0.00	P29322 / F1STZ5
EPHB1	NA	NA	NA	NA	NA	NA	NA
EPHB2	90.20	90.50	8.90	98.60	98.90	0.50	P29323 / F1STZ2
EPHB3	94.30	94.80	4.50	98.40	99.00	0.30	P54753 / D3K5K6
EPHB4	96.50	97.70	0.00	96.50	97.70	0.00	P54760 / F1RMX5
EPHB6	89.70	93.60	2.90	91.10	95.00	1.50	O15197 / C6L2A5
ERBB2	91.20	95.10	0.00	91.20	95.10	0.00	P04626 / A0A0D4CYJ6
ERBB3	NA	NA	NA	NA	NA	NA	NA
ERBB4	NA	NA	NA	NA	NA	NA	NA
FGFR1	94.90	96.70	1.00	94.90	96.70	1.00	P11362 / K7GKU3
FGFR2	94.10	96.60	0.60	94.10	96.60	0.60	P21802 / A5A754
FGFR3	NA	NA	NA	NA	NA	NA	NA
FGFR4	93.30	95.50	0.50	93.30	95.50	0.50	P22455 / F1S3B8
FLT3	90.00	93.70	2.20	91.80	95.50	0.30	P36888 / F1RSW2
IGF1R	98.40	99.20	0.00	98.40	99.20	0.00	P08069 / F1CK17
INSR	47.80	49.00	49.90	93.60	95.90	2.00	P06213 / K7GNV6
INSRR	92.80	95.30	0.50	92.80	95.30	0.50	P14616 / F1RHJ5
KIT	89.90	93.10	0.40	89.90	93.10	0.40	P10721 / Q2HWD6
LTK	NA	NA	NA	NA	NA	NA	NA
MERTK	83.70	89.40	0.30	38.80	89.50	0.30	Q12866 / A0A0B8RVQ2
MET	91.20	95.30	0.80	91.80	95.90	0.10	P08581 / Q2QLEO
MST1R	81.10	87.40	0.60	81.10	87.40	0.60	Q04912 / I3LG23
MUSK	81.00	85.60	3.60	83.20	88.00	1.10	O15146 / I3L6M2
NTRK1	91.80	94.80	0.10	91.80	94.80	0.10	P04629 / F1RHK6
NTRK2	NA	NA	NA	NA	NA	NA	NA
NTRK3	94.30	95.50	2.10	94.30	95.50	2.10	Q16288 / P24786
PDGFRA	95.60	97.80	0.00	95.60	97.80	0.00	P16234 / A0A0G2Y107
PDGFRB	75.90	83.80	0.80	75.90	83.80	0.80	P09619 / F1RL76
PTK7	92.50	5.00	0.90	93.80	96.20	0.00	Q13308 / F1RRN0
RET	85.90	90.20	0.90	86.60	90.80	0.70	P07949 / F1RG22
ROR1	91.80	92.40	6.70	98.40	99.10	0.00	Q01973 / F1S815
ROR2	88.70	91.60	6.20	94.50	97.60	0.00	Q01974 / F1RN06
ROS1	75.70	83.10	4.40	75.70	83.10	4.40	P08922 / I3LEW1
RYK	77.30	78.30	21.40	98.30	99.60	0.00	P34925 / F1SLA3
STYK1	78.30	88.30	1.60	79.20	89.40	0.70	Q6J9G0 / F1SQ45
TIE1	82.20	86.60	6.70	82.20	86.60	6.70	P365590 / F1SFD1
TEK	86.60	88.40	9.30	95.90	97.70	0.10	Q02763 / F1SP85
TYRO3	87.00	89.10	7.20	93.20	95.40	0.60	Q06418 / F1SSV9
VEGFR1	72.30	77.50	16.10	84.50	90.50	2.00	P17948 / F1RSU5
VEGFR2	86.80	90.20	6.60	92.60	96.30	0.30	P35968 / F1RWF1
VEGFR3	87.30	91.90	0.40	87.30	91.90	0.40	P35916 / F1S5Q6
Median	90.00	93.10	0.90	93.20	95.50	0.50
